# Supplementary material for: Gut microbiota mediate caffeine detoxification in the primary insect pest of coffee
Source: Nat Commun. 2015 Jul 14;6:7618. doi: 10.1038/ncomms8618 (PMC4510693; doi:10.1038/ncomms8618)
Supplement: Supplementary Data 1 — Metadata of insects collected in seven major coffee producing countries. Data includes Country, Location, Insects Species, Host plant (or diet), GPS coordinates. [file ncomms8618-s3.xls]

## Sheet: MAP_CBB.txt
Supplementary Data 1: Metadata of insects collected in seven major coffee producing countries. Data includes Country, Location, Insects Species, Host plant (or diet), GPS coordinates.
#SampleID	Country	Region	Insect Species	Host Plant	GPS Location
Sm71	Mexico	Chiapas	S.maurus	Cecropia	N 15°18'04''; W92°22'39''
Sm72	Mexico	Chiapas	S.maurus	Cecropia	N 15°18'04''; W92°22'39''
Sm73	Mexico	Chiapas	S.maurus	Cecropia	N 15°18'04''; W92°22'39''
Sm74	Mexico	Chiapas	S.maurus	Cecropia	N 15°18'04''; W92°22'39''
Sm75	Mexico	Chiapas	S.maurus	Cecropia	N 15°18'04''; W92°22'39''
HcA46	Mexico	Chiapas	H.crudiae	Cecropia	N 15°18'04''; W92°22'39''
HcA47	Mexico	Chiapas	H.crudiae	Cecropia	N 15°18'04''; W92°22'40''
HcA49	Mexico	Chiapas	H.crudiae	Cecropia	N 15°18'04''; W92°22'42''
HcA50	Mexico	Chiapas	H.crudiae	Cecropia	N 15°18'04''; W92°22'43''
HeA62	Mexico	Chiapas	H.eruditus	Cecropia	N 15°18'04''; W92°22'45''
HeA63	Mexico	Chiapas	H.eruditus	Cecropia	N 15°18'04''; W92°22'46''
HeA65	Mexico	Chiapas	H.eruditus	Cecropia	N 15°18'04''; W92°22'48''
HeL69	Mexico	Chiapas	H.eruditus	Cecropia	N 15°18'04''; W92°22'51''
Ken4	Kenya	Kiambu	H.hampei	Coffea arabica	S 1°11'54.13'' E 36°49'28.84''
Ken7	Kenya	Kiambu	H.hampei	Coffea arabica	S 1°11'54.13'' E 36°49'28.84''
Ken8	Kenya	Kiambu	H.hampei	Coffea arabica	S 1°11'54.13'' E 36°49'28.84''
Ken13	Kenya	Kiambu	H.hampei	Coffea arabica	S 1°11'54.13'' E 36°49'28.84''
Ken15	Indonesia	East Java	H.hampei	Coffea arabica	S 1°11'54.13'' E 36°49'28.84''
Indo9	Indonesia	East Java	H.hampei	Coffea arabica	S 07°55.212', E 113°41.634'
Indo12	Indonesia	East Java	H.hampei	Coffea arabica	S 07°55.212', E 113°41.634'
Indo15	Indonesia	East Java	H.hampei	Coffea arabica	S 07°55.212', E 113°41.634'
Indo20	Indonesia	East Java	H.hampei	Coffea arabica	S 07°55.212', E 113°41.634'
India4	India	Karnataka	H.hampei	C. congensis x C. canephora	N 13°22'01.65''
India5	India	Karnataka	H.hampei	C. congensis x C. canephora	N 13°22'01.65''
India6	India	Karnataka	H.hampei	C. congensis x C. canephora	N 13°22'01.65''
India8	India	Karnataka	H.hampei	C. congensis x C. canephora	N 13°22'01.65''
India11	India	Karnataka	H.hampei	C. congensis x C. canephora	N 13°22'01.65''
India12	India	Karnataka	H.hampei	C. congensis x C. canephora	N 13°22'01.65''
India13	India	Karnataka	H.hampei	C. congensis x C. canephora	N 13°22'01.65''
India14	India	Karnataka	H.hampei	C. congensis x C. canephora	N 13°22'01.65''
India15	India	Karnataka	H.hampei	C. congensis x C. canephora	N 13°22'01.65''
India22	India	Karnataka	H.hampei	Coffea arabica	N 13°22'01.65''
India23	India	Karnataka	H.hampei	Coffea arabica	N 13°22'01.65''
India26	India	Karnataka	H.hampei	Coffea arabica	N 13°22'01.65''
India27	India	Karnataka	H.hampei	Coffea arabica	N 13°22'01.65''
India31	India	Karnataka	H.hampei	Coffea arabica	N 13°22'01.65''
India33	India	Karnataka	H.hampei	Coffea arabica	N 13°22'01.65''
Colony_A1	Laboratory	n/a	H.hampei	Laboratory	n/a
Colony_B1	Laboratory	n/a	H.hampei	Laboratory	n/a
Colony_C1	Laboratory	n/a	H.hampei	Laboratory	n/a
Colony_m1	Laboratory	n/a	H.hampei	Laboratory	n/a
Colony_m3	Laboratory	n/a	H.hampei	Laboratory	n/a
Colony_m4	Laboratory	n/a	H.hampei	Laboratory	n/a
Colony_m5	Laboratory	n/a	H.hampei	Laboratory	n/a
Colony_f6	Laboratory	n/a	H.hampei	Laboratory	n/a
PR11	PuertoRico	Adjuntas	H.hampei	Coffea arabica var limaní	N 18°09.896’ W 066°46
PR12	PuertoRico	Adjuntas	H.hampei	Coffea arabica var limaní	N 18°09.896’ W 066°46
PR19	PuertoRico	Adjuntas	H.hampei	Coffea arabica var limaní	N 18°11.550 W 066°44.763
Hawaii_f3	Hawaii	Kealakekua	H.hampei	Coffea arabica	N 19°30'41'’ W 155°55'18''
Hawaii_f4	Hawaii	Kealakekua	H.hampei	Coffea arabica	N 19°30'41'’ W 155°55'18''
Hawaii_f11	Hawaii	Kealakekua	H.hampei	Coffea arabica	N 19°30'41'’ W 155°55'18''
Hawaii_f12	Hawaii	Kealakekua	H.hampei	Coffea arabica	N 19°30'41'’ W 155°55'18''
Hawaii_f13	Hawaii	Kealakekua	H.hampei	Coffea arabica	N 19°30'41'’ W 155°55'18''
Hawaii_f14	Hawaii	Kealakekua	H.hampei	Coffea arabica	N 19°30'41'’ W 155°55'18''
Hawaii_f16	Hawaii	Kealakekua	H.hampei	Coffea arabica	N 19°30'41'’ W 155°55'18''
Hawaii_m3	Hawaii	Kealakekua	H.hampei	Coffea arabica	N 19°30'41'’ W 155°55'18''
Hawaii_m6	Hawaii	Kealakekua	H.hampei	Coffea arabica	N 19°30'41'’ W 155°55'18''
Hawaii_m7	Hawaii	Kealakekua	H.hampei	Coffea arabica	N 19°30'41'’ W 155°55'18''
GuaL51	Guatemala	Coatepeque	H.hampei	Coffea arabica	N 14°41'27''; W91°51'35''
GuaL54	Guatemala	Coatepeque	H.hampei	Coffea arabica	N 14°41'27''; W91°51'38''
GuaL55	Guatemala	Coatepeque	H.hampei	Coffea arabica	N 14°41'27''; W91°51'39''
GuaA57	Guatemala	Coatepeque	H.hampei	Coffea arabica	N 14°41'27''; W91°51'41''
GuaA59	Guatemala	Coatepeque	H.hampei	Coffea arabica	N 14°41'27''; W91°51'42''
GuaA60	Guatemala	Coatepeque	H.hampei	Coffea arabica	N 14°41'27''; W91°51'43''
MXL82	Mexico	Chiapas	H.hampei	Coffea arabica	N15°02'56''; W92°05'14''
MXL83	Mexico	Chiapas	H.hampei	Coffea arabica	N15°02'56''; W92°05'15''
MXA76	Mexico	Chiapas	H.hampei	Coffea arabica	N 15°02'56''; W92°05'08''
MXA77	Mexico	Chiapas	H.hampei	Coffea arabica	N 15°02'56''; W92°05'09''
MXA78	Mexico	Chiapas	H.hampei	Coffea arabica	N 15°02'56''; W92°05'10''
